# Supplementary material for: Predicting the Performance of Concurrent Systematic Random Biopsies during Image Fusion Targeted Sampling of Multi-Parametric MRI Detected Prostate Cancer. A Prospective Study (PRESET Study)
Source: Cancers (Basel). 2021 Dec 21;14(1):1. doi: 10.3390/cancers14010001 (PMC8750557; doi:10.3390/cancers14010001)
Supplement: Supplementary file 1 [file cancers-14-00001-s001.zip]

Archive with 1 entries (1 files):
- cancers-1503666-supplementary.pdf
